# Supplementary material for: Short Synthetic Lipopeptides C16-KK-NH2 and (C10)2-KKKK-NH2 Enhance the Activities of Erythromycin and Tetracycline Against ESKAPE Pathogens
Source: Antibiotics (Basel). 2026 Apr 28;15(5):439. doi: 10.3390/antibiotics15050439 (PMC13203588; doi:10.3390/antibiotics15050439)
Supplement: Supplementary file 1 [file antibiotics-15-00439-s001.zip]

Archive with 1 entries (1 files):
- antibiotics-4102988-supplementary.pdf
